# Supplementary material for: The Positive Association between Muscle Mass and Bone Status Is Conserved in Men with Diabetes: A Retrospective Cross-Sectional and Longitudinal Study
Source: J Clin Med. 2022 Sep 13;11(18):5370. doi: 10.3390/jcm11185370 (PMC9505062; doi:10.3390/jcm11185370)
Supplement: Supplementary file 1 [file jcm-11-05370-s001.zip]

Archive with 1 entries (1 files):
- jcm-1835813-supplementary.pdf
